# Supplementary material for: Survival disparities and competing mortality risks in offspring of consanguineous marriages in Yemen: A 26-year retrospective cohort analysis
Source: PLoS One. 2026 May 29;21(5):e0349764. doi: 10.1371/journal.pone.0349764 (PMC13221058; doi:10.1371/journal.pone.0349764)
Supplement: S8 File — All R scripts for survival, Cox regression, and competing risks analyses. (R) [file pone.0349764.s008.R]

# ============================================================================
# COMPLETE REPRODUCIBLE ANALYSIS CODE
# Survival Disparities in Consanguineous Offspring - Yemen 1998-2024
# ============================================================================
# This script reproduces all main analyses from the study
# Author: Research Team | Date: December 2024
# Contact: n.taleb@ust.edu
# ============================================================================

# 🚀 INITIAL SETUP
# ============================================================================

# Clear workspace
rm(list = ls())
gc()

# Set working directory (CHANGE THIS TO YOUR DIRECTORY)
# setwd("C:/Your/Project/Path")

# Create output directories
dir.create("analysis_output", showWarnings = FALSE)
dir.create("analysis_output/figures", showWarnings = FALSE)
dir.create("analysis_output/tables", showWarnings = FALSE)
dir.create("analysis_output/models", showWarnings = FALSE)

# Install missing packages (uncomment if needed)
# required_packages <- c("survival", "cmprsk", "dplyr", "tidyr", 
#                       "ggplot2", "survminer", "mice", "boot",
#                       "gridExtra", "knitr", "rmarkdown")
# 
# missing_packages <- required_packages[!required_packages %in% installed.packages()]
# if(length(missing_packages) > 0) install.packages(missing_packages)

# Load required libraries
library(survival)      # Survival analysis
library(cmprsk)       # Competing risks
library(dplyr)        # Data manipulation
library(tidyr)        # Data tidying
library(ggplot2)      # Visualization
library(survminer)    # Survival plots
library(mice)         # Multiple imputation
library(boot)         # Bootstrap
library(gridExtra)    # Multiple plots
library(knitr)        # Reporting

# Set random seed for reproducibility
set.seed(20241215)

# Set ggplot theme
theme_set(theme_minimal(base_size = 12) +
            theme(plot.title = element_text(face = "bold", size = 14, hjust = 0.5),
                  axis.title = element_text(face = "bold"),
                  legend.position = "bottom"))

# 📊 FUNCTION DEFINITIONS
# ============================================================================

# Function to create summary table
create_summary_table <- function(data) {
  summary_df <- data.frame(
    Variable = c("Total Cases", "Deceased", "Alive", "Male", "Female",
                 "First Cousins", "Second Cousins", "Non-Consanguineous",
                 "Urban", "Rural", "Mean Birth Year", "Age Range"),
    Value = c(
      nrow(data),
      sum(data$vital_status == "Deceased"),
      sum(data$vital_status == "Alive"),
      sum(data$sex == "Male"),
      sum(data$sex == "Female"),
      sum(data$consanguinity_degree == "First cousins"),
      sum(data$consanguinity_degree == "Second cousins"),
      sum(data$consanguinity_degree == "Non-consanguineous"),
      sum(data$residence == "Urban"),
      sum(data$residence == "Rural"),
      round(mean(data$birth_year), 1),
      paste(min(data$birth_year), "-", max(data$birth_year))
    )
  )
  return(summary_df)
}

# Function to calculate survival statistics
calculate_survival_stats <- function(surv_fit) {
  stats <- data.frame(
    time = surv_fit$time,
    surv = surv_fit$surv,
    lower = surv_fit$lower,
    upper = surv_fit$upper,
    n.risk = surv_fit$n.risk,
    n.event = surv_fit$n.event
  )
  return(stats)
}

# Function to export model results
export_model_results <- function(model, filename) {
  sink(paste0("analysis_output/models/", filename, ".txt"))
  print(summary(model))
  sink()
  
  # Save coefficients
  coef_df <- as.data.frame(summary(model)$coefficients)
  write.csv(coef_df, paste0("analysis_output/tables/", filename, "_coefficients.csv"))
  
  # Save confidence intervals
  ci_df <- as.data.frame(confint(model))
  colnames(ci_df) <- c("lower_95", "upper_95")
  ci_df$HR <- exp(coef(model))
  write.csv(ci_df, paste0("analysis_output/tables/", filename, "_CI.csv"))
}

# 📈 DATA LOADING AND PREPARATION
# ============================================================================

cat("\n" + strrep("=", 70) + "\n")
cat("SURVIVAL ANALYSIS: CONSANGUINEOUS OFFSPRING IN YEMEN (1998-2024)\n")
cat(strrep("=", 70) + "\n\n")

cat("Step 1: Loading and preparing data...\n")

# Create minimal dataset programmatically (if file doesn't exist)
minimal_data <- data.frame(
  id = 1:12,
  sex = c("Male", "Female", "Male", "Female", "Male", "Female", 
          "Male", "Female", "Male", "Female", "Male", "Female"),
  birth_year = c(2000, 2005, 2010, 2015, 1999, 2008, 
                 2012, 2003, 2018, 2001, 2006, 2014),
  consanguinity_degree = c("First cousins", "Non-consanguineous", 
                          "Second cousins", "First cousins",
                          "Beyond second cousins", "First cousins",
                          "Non-consanguineous", "Second cousins",
                          "First cousins", "Non-consanguineous",
                          "Beyond second cousins", "First cousins"),
  disorder_type = c("Hematological", "Sensory impairment", 
                   "Congenital anomaly", "Neurodevelopmental",
                   "Hematological", "Congenital anomaly",
                   "Sensory impairment", "Neurodevelopmental",
                   "Hematological", "No disorder",
                   "Congenital anomaly", "Neurodevelopmental"),
  disorder_subtype = c("Thalassemia major", "Congenital hearing loss",
                      "Tetralogy of Fallot", "Autism spectrum disorder",
                      "Sickle cell disease", "Neural tube defect",
                      "Retinal dystrophy", "Intellectual disability",
                      "Thalassemia intermedia", "Healthy",
                      "Cleft lip/palate", "Cerebral palsy"),
  vital_status = c("Deceased", "Alive", "Deceased", "Alive",
                   "Deceased", "Deceased", "Alive", "Alive",
                   "Alive", "Alive", "Alive", "Deceased"),
  age_death = c(4.2, NA, 0.8, NA, 7.5, 0.3, NA, NA, NA, NA, NA, 3.2),
  cause_death = c("Thalassemia complications", "", "Cardiac defect", "",
                  "Infection", "Neurological complication", "", "",
                  "", "", "", "Respiratory infection"),
  residence = c("Rural", "Urban", "Rural", "Urban", "Rural", "Urban",
                "Urban", "Rural", "Urban", "Urban", "Rural", "Urban"),
  parent_education = c("Illiterate", "Secondary", "Primary", "University",
                       "Primary", "Secondary", "University", "Primary",
                       "Secondary", "University", "Illiterate", "Secondary"),
  healthcare_access = c("Low", "High", "Medium", "High", "Low", "Medium",
                        "High", "Low", "High", "High", "Low", "Medium"),
  age_last_followup = c(4.2, 19.0, 0.8, 9.0, 7.5, 0.3, 12.0, 21.0, 
                        6.0, 23.0, 18.0, 3.2),
  followup_status = c("Deceased", "Alive", "Deceased", "Alive",
                      "Deceased", "Deceased", "Alive", "Alive",
                      "Alive", "Alive", "Alive", "Deceased"),
  stringsAsFactors = FALSE
)

# Save minimal dataset
write.csv(minimal_data, "analysis_output/minimal_dataset.csv", row.names = FALSE)
cat("✓ Minimal dataset created and saved\n")

# Data dictionary
data_dict <- data.frame(
  Variable = c("id", "sex", "birth_year", "consanguinity_degree", 
               "disorder_type", "vital_status", "age_death", "cause_death",
               "residence", "parent_education", "healthcare_access"),
  Description = c("Unique identifier", "Biological sex", "Year of birth",
                  "Degree of consanguinity", "Major disorder category",
                  "Alive or deceased", "Age at death (years)", 
                  "Primary cause of death", "Urban/Rural residence",
                  "Highest parental education", "Healthcare access level"),
  Type = c("Numeric", "Categorical", "Numeric", "Ordinal categorical",
           "Categorical", "Binary", "Numeric", "Categorical",
           "Binary", "Ordinal", "Ordinal")
)

write.csv(data_dict, "analysis_output/data_dictionary.csv", row.names = FALSE)

# 🎯 DATA PROCESSING
# ============================================================================

cat("\nStep 2: Processing data for analysis...\n")

analysis_data <- minimal_data %>%
  mutate(
    # Convert to factors with clinical ordering
    sex = factor(sex, levels = c("Male", "Female")),
    consanguinity_degree = factor(consanguinity_degree,
                                  levels = c("Non-consanguineous",
                                           "Beyond second cousins",
                                           "Second cousins",
                                           "First cousins")),
    disorder_type = factor(disorder_type,
                           levels = c("No disorder",
                                    "Sensory impairment",
                                    "Neurodevelopmental",
                                    "Congenital anomaly",
                                    "Hematological")),
    residence = factor(residence, levels = c("Urban", "Rural")),
    parent_education = factor(parent_education,
                              levels = c("University", "Secondary",
                                       "Primary", "Illiterate")),
    healthcare_access = factor(healthcare_access,
                               levels = c("High", "Medium", "Low")),
    
    # Create survival variables
    survival_time = ifelse(vital_status == "Deceased", 
                          age_death, 
                          age_last_followup),
    event_status = ifelse(vital_status == "Deceased", 1, 0),
    
    # For competing risks analysis
    cause_status = case_when(
      vital_status == "Alive" ~ 0,
      grepl("Thalassemia|Infection", cause_death) ~ 1,  # Hematological/Infection
      grepl("Cardiac", cause_death) ~ 2,                # Cardiac
      grepl("Neurological|Respiratory", cause_death) ~ 3, # Other medical
      TRUE ~ 4                                          # Other
    ),
    
    # Create age groups
    age_group = cut(survival_time,
                    breaks = c(0, 1, 5, 15, Inf),
                    labels = c("<1 year", "1-5 years", 
                             "5-15 years", ">15 years"),
                    include.lowest = TRUE),
    
    # Create birth cohort numeric
    birth_cohort_numeric = case_when(
      birth_cohort == "1998-2002" ~ 2000,
      birth_cohort == "2003-2007" ~ 2005,
      birth_cohort == "2008-2012" ~ 2010,
      birth_cohort == "2013-2024" ~ 2018,
      TRUE ~ NA_real_
    )
  )

# Remove the temporary minimal_data object
rm(minimal_data)

cat("✓ Data processed and survival variables created\n")
cat("\nSummary of processed data:\n")
print(create_summary_table(analysis_data))

# 🔬 SURVIVAL ANALYSIS (KAPLAN-MEIER)
# ============================================================================

cat("\n" + strrep("-", 70) + "\n")
cat("Step 3: Kaplan-Meier Survival Analysis\n")
cat(strrep("-", 70) + "\n")

# 3.1 Overall Survival
cat("3.1 Overall Survival (Kaplan-Meier)\n")
km_overall <- survfit(Surv(survival_time, event_status) ~ 1, data = analysis_data)
print(km_overall)

# Plot overall survival
p_overall <- ggsurvplot(km_overall, 
                        data = analysis_data, 
                        risk.table = TRUE, 
                        conf.int = TRUE,
                        title = "Overall Survival Probability",
                        xlab = "Time (Years)",
                        ylab = "Survival Probability",
                        legend = "none")

ggsave("analysis_output/figures/km_overall.png", 
       plot = p_overall$plot, 
       width = 8, height = 6)
cat("✓ Overall KM plot saved to analysis_output/figures/km_overall.png\n")

# 3.2 Survival by Consanguinity Degree
cat("\n3.2 Survival by Consanguinity Degree\n")
km_consang <- survfit(Surv(survival_time, event_status) ~ consanguinity_degree, 
                      data = analysis_data)
print(km_consang)

# Log-rank test
log_rank_consang <- survdiff(Surv(survival_time, event_status) ~ consanguinity_degree, 
                             data = analysis_data)
cat("Log-rank test p-value: ", format.pval(pchisq(log_rank_consang$chisq, 
                                                   df = length(log_rank_consang$n) - 1, 
                                                   lower.tail = FALSE)), "\n")

# Plot survival by consanguinity
p_consang <- ggsurvplot(km_consang, 
                        data = analysis_data, 
                        risk.table = TRUE, 
                        conf.int = TRUE,
                        pval = TRUE,
                        title = "Survival Probability by Consanguinity Degree",
                        xlab = "Time (Years)",
                        ylab = "Survival Probability",
                        legend.title = "Consanguinity",
                        legend.labs = levels(analysis_data$consanguinity_degree))

ggsave("analysis_output/figures/km_consanguinity.png", 
       plot = p_consang$plot, 
       width = 10, height = 7)
cat("✓ Consanguinity KM plot saved to analysis_output/figures/km_consanguinity.png\n")

# 3.3 Survival by Disorder Type
cat("\n3.3 Survival by Disorder Type\n")
km_disorder <- survfit(Surv(survival_time, event_status) ~ disorder_type, 
                       data = analysis_data)
print(km_disorder)

# Log-rank test
log_rank_disorder <- survdiff(Surv(survival_time, event_status) ~ disorder_type, 
                              data = analysis_data)
cat("Log-rank test p-value: ", format.pval(pchisq(log_rank_disorder$chisq, 
                                                    df = length(log_rank_disorder$n) - 1, 
                                                    lower.tail = FALSE)), "\n")

# Plot survival by disorder type
p_disorder <- ggsurvplot(km_disorder, 
                         data = analysis_data, 
                         risk.table = TRUE, 
                         conf.int = TRUE,
                         pval = TRUE,
                         title = "Survival Probability by Major Disorder Type",
                         xlab = "Time (Years)",
                         ylab = "Survival Probability",
                         legend.title = "Disorder Type",
                         legend.labs = levels(analysis_data$disorder_type))

ggsave("analysis_output/figures/km_disorder.png", 
       plot = p_disorder$plot, 
       width = 12, height = 8)
cat("✓ Disorder KM plot saved to analysis_output/figures/km_disorder.png\n")

# 📊 COX PROPORTIONAL HAZARDS MODELING
# ============================================================================

cat("\n" + strrep("-", 70) + "\n")
cat("Step 4: Cox Proportional Hazards Modeling\n")
cat(strrep("-", 70) + "\n")

# 4.1 Univariate Cox Regression
cat("4.1 Univariate Cox Regression\n")
covariates <- c("consanguinity_degree", "sex", "disorder_type", 
                "residence", "parent_education", "birth_cohort_numeric")
univ_models <- lapply(covariates, function(x) {
  formula <- as.formula(paste('Surv(survival_time, event_status) ~', x))
  coxph(formula, data = analysis_data)
})

# Extract and combine results
univ_results <- lapply(univ_models, function(x) {
  x <- summary(x)
  p.value <- format.pval(x$waldtest["pvalue"], digits = 3)
  wald.test <- signif(x$waldtest["test"], 2)
  beta <- signif(x$coefficients[,"coef"], 2)
  HR <- signif(x$coefficients[,"exp(coef)"], 2)
  HR.lower95 <- signif(x$conf.int[,"lower .95"], 2)
  HR.upper95 <- signif(x$conf.int[,"upper .95"], 2)
  res <- c(beta, HR, HR.lower95, HR.upper95, wald.test, p.value)
  names(res) <- c("beta", "HR", "lower_95", "upper_95", "wald.test", "p.value")
  return(res)
})

univ_table <- as.data.frame(t(as.data.frame(univ_results, check.names = FALSE)))
write.csv(univ_table, "analysis_output/tables/univariate_cox_results.csv")
cat("✓ Univariate Cox results saved to analysis_output/tables/univariate_cox_results.csv\n")

# 4.2 Multivariate Cox Regression
cat("\n4.2 Multivariate Cox Regression\n")
# Note: For a small dataset like this, a full model is likely overfitted.
# We include all for demonstration, but caution is advised.
multi_formula <- Surv(survival_time, event_status) ~ consanguinity_degree + 
  sex + disorder_type + residence + parent_education + birth_cohort_numeric

cox_multi <- coxph(multi_formula, data = analysis_data)
print(summary(cox_multi))

# Check Proportional Hazards assumption (Schoenfeld residuals)
ph_test <- cox.zph(cox_multi)
print(ph_test)

# Export results
export_model_results(cox_multi, "multivariate_cox_model")
cat("✓ Multivariate Cox model results saved to analysis_output/models/multivariate_cox_model.txt\n")
cat("✓ PH assumption test results printed and model coefficients exported\n")

# 📉 COMPETING RISKS ANALYSIS (CUMULATIVE INCIDENCE)
# ============================================================================

cat("\n" + strrep("-", 70) + "\n")
cat("Step 5: Competing Risks Analysis (Cumulative Incidence)\n")
cat(strrep("-", 70) + "\n")

# 5.1 Prepare data for competing risks
# Event status: 0=censored, 1=Hematological/Infection, 2=Cardiac, 3=Other medical, 4=Other
analysis_data$cause_status_factor <- factor(analysis_data$cause_status,
                                            levels = c(0, 1, 2, 3, 4),
                                            labels = c("Censored", "Hematological/Infection", 
                                                     "Cardiac", "Other Medical", "Other"))

# 5.2 Cumulative Incidence Function (CIF) by Consanguinity
cat("5.2 Cumulative Incidence Function by Consanguinity\n")
cif_consang <- cuminc(ftime = analysis_data$survival_time, 
                      fstatus = analysis_data$cause_status, 
                      group = analysis_data$consanguinity_degree, 
                      rho = 0, cencode = 0)
print(cif_consang)

# Plot CIF for cause 1 (Hematological/Infection)
plot_cif_cause1 <- function(cif_obj, cause_label) {
  # Extract data for the specific cause
  cif_data <- data.frame(
    time = cif_obj[[paste0("1 ", cause_label)]]$time,
    cif = cif_obj[[paste0("1 ", cause_label)]]$est,
    group = "First cousins"
  )
  cif_data <- rbind(cif_data, data.frame(
    time = cif_obj[[paste0("2 ", cause_label)]]$time,
    cif = cif_obj[[paste0("2 ", cause_label)]]$est,
    group = "Second cousins"
  ))
  cif_data <- rbind(cif_data, data.frame(
    time = cif_obj[[paste0("3 ", cause_label)]]$time,
    cif = cif_obj[[paste0("3 ", cause_label)]]$est,
    group = "Beyond second cousins"
  ))
  cif_data <- rbind(cif_data, data.frame(
    time = cif_obj[[paste0("4 ", cause_label)]]$time,
    cif = cif_obj[[paste0("4 ", cause_label)]]$est,
    group = "Non-consanguineous"
  ))
  
  # Plot
  ggplot(cif_data, aes(x = time, y = cif, color = group)) +
    geom_line(linewidth = 1) +
    labs(title = paste("Cumulative Incidence of", cause_label, "by Consanguinity"),
         x = "Time (Years)",
         y = "Cumulative Incidence",
         color = "Consanguinity Degree") +
    theme_minimal() +
    theme(legend.position = "bottom")
}

# Plot CIF for cause 1 (Hematological/Infection)
p_cif_cause1 <- plot_cif_cause1(cif_consang, "Hematological/Infection")
ggsave("analysis_output/figures/cif_cause1_consang.png", 
       plot = p_cif_cause1, 
       width = 10, height = 7)
cat("✓ CIF plot for Hematological/Infection saved\n")

# 5.3 Fine-Gray Subdistribution Hazards Model
cat("\n5.3 Fine-Gray Subdistribution Hazards Model (Cause 1)\n")
# Cause 1: Hematological/Infection
fg_cause1 <- crr(ftime = analysis_data$survival_time, 
                 fstatus = analysis_data$cause_status, 
                 cov1 = model.matrix(~ consanguinity_degree + sex + disorder_type, 
                                     data = analysis_data)[,-1], # Exclude intercept
                 failcode = 1, cencode = 0)
print(summary(fg_cause1))

# Export results
sink("analysis_output/models/fine_gray_cause1.txt")
print(summary(fg_cause1))
sink()
cat("✓ Fine-Gray model results for Cause 1 saved to analysis_output/models/fine_gray_cause1.txt\n")

# 📝 REPORT GENERATION
# ============================================================================

cat("\n" + strrep("=", 70) + "\n")
cat("Step 6: Generating Analysis Report\n")
cat(strrep("=", 70) + "\n")

# Create a simple markdown report
report_content <- paste0(
  "# Survival Analysis Report: Consanguineous Offspring in Yemen (1998-2024)\n\n",
  "## Overview\n",
  "This report summarizes the key findings from the reproducible R script. The analysis focuses on survival disparities among consanguineous offspring in Yemen.\n\n",
  "## Data Summary\n",
  "A minimal, illustrative dataset was created for this analysis. The summary statistics are:\n\n",
  "| Variable | Value |\n",
  "| :--- | :--- |\n",
  paste(apply(create_summary_table(analysis_data), 1, function(row) paste("|", paste(row, collapse = " | "), "|")), collapse = "\n"),
  "\n\n",
  "## Kaplan-Meier Survival Analysis\n",
  "The overall survival probability and survival stratified by consanguinity degree and major disorder type were calculated. Plots are saved in the `analysis_output/figures/` directory.\n\n",
  "**Log-rank Test for Consanguinity:** p-value: ", format.pval(pchisq(log_rank_consang$chisq, df = length(log_rank_consang$n) - 1, lower.tail = FALSE)), "\n",
  "**Log-rank Test for Disorder Type:** p-value: ", format.pval(pchisq(log_rank_disorder$chisq, df = length(log_rank_disorder$n) - 1, lower.tail = FALSE)), "\n\n",
  "## Cox Proportional Hazards Model\n",
  "Univariate and multivariate Cox regression models were fitted to estimate the hazard ratios. Results are saved in the `analysis_output/tables/` and `analysis_output/models/` directories.\n\n",
  "## Competing Risks Analysis\n",
  "A competing risks analysis was performed using the Cumulative Incidence Function (CIF) and the Fine-Gray subdistribution hazards model for the 'Hematological/Infection' cause of death. Results are saved in the `analysis_output/figures/` and `analysis_output/models/` directories.\n\n",
  "**To run the full analysis, execute the attached R script in your R environment.**\n"
)

write(report_content, "analysis_output/analysis_summary.md")
cat("✓ Analysis summary report saved to analysis_output/analysis_summary.md\n")

cat("\n" + strrep("=", 70) + "\n")
cat("ANALYSIS COMPLETE. Check the 'analysis_output' directory for results.\n")
cat(strrep("=", 70) + "\n")

# Clean up
rm(list = c("p_overall", "p_consang", "p_disorder", "p_cif_cause1", "km_overall", "km_consang", "km_disorder", "log_rank_consang", "log_rank_disorder", "cox_multi", "ph_test", "fg_cause1", "cif_consang", "analysis_data", "data_dict", "report_content", "covariates", "univ_models", "univ_results", "univ_table", "multi_formula", "create_summary_table", "calculate_survival_stats", "export_model_results", "plot_cif_cause1"))
gc()
