# Supplementary material for: Survival disparities and competing mortality risks in offspring of consanguineous marriages in Yemen: A 26-year retrospective cohort analysis
Source: PLoS One. 2026 May 29;21(5):e0349764. doi: 10.1371/journal.pone.0349764 (PMC13221058; doi:10.1371/journal.pone.0349764)
Supplement: S9 File — Representative subset of 12 cases mirroring full cohort structure and properties. (CSV) [file pone.0349764.s009.csv]

id,sex,birth_year,consanguinity_degree,disorder_type,disorder_subtype,vital_status,age_death,cause_death,residence,parent_education,birth_cohort,healthcare_access,age_last_followup,followup_status
1,Male,2000,First cousins,Hematological,Thalassemia major,Deceased,4.2,Thalassemia complications,Rural,Illiterate,1998-2002,Low,4.2,Deceased
2,Female,2005,Non-consanguineous,Sensory impairment,Congenital hearing loss,Alive,,,Urban,Secondary,2003-2007,High,19.0,Alive
3,Male,2010,Second cousins,Congenital anomaly,Tetralogy of Fallot,Deceased,0.8,Cardiac defect,Rural,Primary,2008-2012,Medium,0.8,Deceased
4,Female,2015,First cousins,Neurodevelopmental,Autism spectrum disorder,Alive,,,Urban,University,2013-2024,High,9.0,Alive
5,Male,1999,Beyond second cousins,Hematological,Sickle cell disease,Deceased,7.5,Infection,Rural,Primary,1998-2002,Low,7.5,Deceased
6,Female,2008,First cousins,Congenital anomaly,Neural tube defect,Deceased,0.3,Neurological complication,Urban,Secondary,2008-2012,Medium,0.3,Deceased
7,Male,2012,Non-consanguineous,Sensory impairment,Retinal dystrophy,Alive,,,Urban,University,2013-2024,High,12.0,Alive
8,Female,2003,Second cousins,Neurodevelopmental,Intellectual disability,Alive,,,Rural,Primary,2003-2007,Low,21.0,Alive
9,Male,2018,First cousins,Hematological,Thalassemia intermedia,Alive,,,Urban,Secondary,2013-2024,High,6.0,Alive
10,Female,2001,Non-consanguineous,No disorder,Healthy,Alive,,,Urban,University,1998-2002,High,23.0,Alive
11,Male,2006,Beyond second cousins,Congenital anomaly,Cleft lip/palate,Alive,,,Rural,Illiterate,2003-2007,Low,18.0,Alive
12,Female,2014,First cousins,Neurodevelopmental,Cerebral palsy,Deceased,3.2,Respiratory infection,Urban,Secondary,2013-2024,Medium,3.2,Deceased
